# Supplementary material for: Analysis of Mechanical Properties and Thermal Conductivity of Thin-Ply Laminates in Ambient and Cryogenic Conditions
Source: Materials (Basel). 2024 Nov 6;17(22):5419. doi: 10.3390/ma17225419 (PMC11595300; doi:10.3390/ma17225419)
Supplement: Supplementary file 1 [file materials-17-05419-s001.zip]

Archive with 1 entries (1 files):
- materials-3258401-supplementary.pdf
